# Supplementary material for: An essential periplasmic protein coordinates lipid trafficking and is required for asymmetric polar growth in mycobacteria
Source: eLife. 2022 Nov 8;11:e80395. doi: 10.7554/eLife.80395 (PMC9678360; doi:10.7554/eLife.80395)
Supplement: Figure 4—source data 1. [file elife-80395-fig4-data1.zip]

Archive with 1 entries (1 files):
- Figure 4 - source data 1.tif
