# Supplementary material for: An essential periplasmic protein coordinates lipid trafficking and is required for asymmetric polar growth in mycobacteria
Source: eLife. 2022 Nov 8;11:e80395. doi: 10.7554/eLife.80395 (PMC9678360; doi:10.7554/eLife.80395)
Supplement: Figure 4—figure supplement 1—source data 2. [file elife-80395-fig4-figsupp1-data2.zip]

Archive with 1 entries (1 files):
- Figure 4 - figure supplement 1 - source data 2.tif
